# Supplementary material for: Complete genome sequences of two strains of Treponema pallidum subsp. pertenue from Indonesia: Modular structure of several treponemal genes
Source: PLoS Negl Trop Dis. 2018 Oct 10;12(10):e0006867. doi: 10.1371/journal.pntd.0006867 (PMC6197692; doi:10.1371/journal.pntd.0006867)
Supplement: S3 Table — (XLSX) [file pntd.0006867.s003.xlsx]

## Sheet: S3_Table
S3 Table: Treponema strains/genomes used in the analyses.
Straina	Place	Year	Source	Reference	Genome Acc. No.	Genome reference	Length (nt)	arpb	TP0470c	tRNA1 / tRNA2d	tprDlocuse	tprC / tprDf
TPE Kampung dalan K363	Pariaman, Sumatra, Indonesia	1990	human	Noordhoek et al. 1991	CP024088.1	this study	1139764	4	35	tRNA-Ile / tRNA-Ala	tprD2	86.1%
TPE Sei Geringging K403	Pariaman, Sumatra, Indonesia	1990	human	Noordhoek et al. 1991	CP024089.1	this study	1139464	2	28	tRNA-Ile / tRNA-Ala	tprD2	86.1%
TPE Samoa D	Apia, West Samoa	1953	human	Turner and Hollander 1957	CP002374.1	Čejková et al. 2012	1139330	12	12	tRNA-Ile / tRNA-Ala	tprD2	86.0%
TPE Gauthier	Brazzaville, Congo	1960	human	Gastinel et al. 1963	CP002376.1	Čejková et al. 2012	1139417	10	25	tRNA-Ala / tRNA-Ile	tprD-like	99.9%
TPE CDC-2	Akorabo, Ghana	1980	human	Liska et al. 1982	CP002375.1	Čejková et al. 2012	1139744	4	37	tRNA-Ala / tRNA-Ile	tprD2	86.0%
TPE CDC 2575	Akorabo, Ghana	1980	human	Liska et al. 1982	CP020366.1	Strouhal et al. 2017	1139577	6	23	tRNA-Ile / tRNA-Ala	tprD-like	100.0%
TPE Ghana-051	Ghana	1988	human	Engelkens et al. 1989	CP020365.1	Strouhal et al. 2017	1139577	6	23	tRNA-Ile / tRNA-Ala	tprD-like	100.0%
TPE Fribourg-Blanc	Guinea	1966	Guinea baboon	Fribourg-Blanc and Mollaret 1969	CP003902.1	Zobaníková et al. 2013	1140481	15	22	tRNA-Ala / tRNA-Ile	tprD2	85.5%
TPE LMNP-1	LMNPg, Tanzania	2007	olive baboon	Knauf et al. 2012	CP021113.1	Knauf et al. 2017	1139772	9	25	tRNA-Ala / tRNA-Ile	tprD-like	100.0%
TEN Bosnia A	Bosnia	1950	human	Turner and Hollander 1957	CP007548.1	Štaudová et al. 2014	1137653	8	20	tRNA-Ala / tRNA-Ile	tprD2	86.5%
aTPE - Treponema pallidum subsp.pertenue, TEN - Treponema pallidum subsp. endemicum
bnumber of 60bp-tandem repeats within arp (TP0433) gene; all strains contained same repeat motif Type II within this gene (see also Harper et al. 2008)
cnumber of 24bp-tandem repeats within TP0470 gene
dstructure of intergenic spacer regions within rrn operons (see also Čejková et al. 2013)
etwo alleles, tprD-like and tprD2, were identified among TPE strains differing about ~330 nt (see also Centurion-Lara et al. 2013)
fnucleotide sequence distances between tprC and tprD genes calculated using Lasergene software (DNASTAR, Madison, WI, USA)
gLMNP, Lake Manyara National Park
References to S3 Table:
Čejková D, Zobaníková M, Chen L, Pospíšilová P, Strouhal M, Qin X, et al. Whole genome sequences of three Treponema pallidum ssp. pertenue strains: yaws and syphilis treponemes
differ in less than 0.2% of the genome sequence. PLoS Negl Trop Dis. 2012;6: e1471. doi: 10.1371/journal.pntd.0001471.
Čejková D, Zobaníková M, Pospíšilová P, Strouhal M, Mikalová L, Weinstock GM, et al. Structure of rrn operons in pathogenic non-cultivable treponemes: sequence but not genomic
position of intergenic spacers correlates with classification of Treponema pallidum and Treponema paraluiscuniculi strains. J Med Microbiol. 2013;62: 196-207. doi: 10.1099/jmm.0.050658-0.
Centurion-Lara A, Giacani L, Godornes C, Molini BJ, Brinck Reid T, Lukehart SA. Fine analysis of genetic diversity of the tpr gene family among treponemal species, subspecies and strains.
PLoS Negl Trop Dis. 2013;7 :e2222. doi: 10.1371/journal.pntd.0002222.
Engelkens HJ, Oranje AP, Stolz E. Early yaws, imported in The Netherlands. Genitourin Med. 1989;65: 316-318.
Fribourg-Blanc A, Mollaret HH. Natural treponematosis of the African primate. Primates Med. 1969;3: 113-121.
Gastinel P, Vaisman A, Hamelin A, Dunoyer F. Study of a recently isolated strain of Treponema pertenue. Ann Dermatol Syphiligr (Paris). 1963;90: 155-161.
Harper KN, Liu H, Ocampo PS, Steiner BM, Martin A, Levert K, et al. The sequence of the acidic repeat protein (arp) gene differentiates venereal from nonvenereal Treponema pallidum subspecies,
and the gene has evolved under strong positive selection in the subspecies that causes syphilis. FEMS Immunol Med Microbiol. 2008;53: 322-332. doi: 10.1111/j.1574-695X.2008.00427.x.
Knauf S, Batamuzi EK, Mlengeya T, Kilewo M, Lejora IA, Nordhoff M, et al. Treponema infection associated with genital ulceration in wild baboons. Vet Pathol. 2012;49: 292-303.
doi: 10.1177/0300985811402839.
Knauf S, Gogarten J, Schuenemann VJ, De Nys HM, Duex A, Strouhal M, et al. African nonhuman primates are infected with the yaws bacterium Treponema pallidum subsp. pertenue; 2017.
Preprint. Available from: bioRxiv: doi.org/10.1101/135491. Posted 10 May 2017.
Liska SL, Perine PL, Hunter EF, Crawford JA, Feeley JC. Isolation and transportation of Treponema pertenue in golden hamsters. Curr Microbiol. 1982;7: 41-43.
Noordhoek GT, Engelkens HJ, Judanarso J, van der Stek J, Aelbers GN, van der Sluis JJ, et al. Yaws in West Sumatra, Indonesia: clinical manifestations, serological findings and characterisation
of new Treponema isolates by DNA probes. Eur J Clin Microbiol Infect Dis. 1991;10: 12-19.
Štaudová B, Strouhal M, Zobaníková M, Čejková D, Fulton LL, Chen L, et al. Whole genome sequence of the Treponema pallidum subsp. endemicum strain Bosnia A: the genome is related to
yaws treponemes but contains few loci similar to syphilis treponemes. PLoS Negl Trop Dis. 2014;8: e3261. doi: 10.1371/journal.pntd.0003261.
Strouhal M, Mikalová L, Havlíčková P, Tenti P, Čejková D, Rychlík I, et al. Complete genome sequence of two strains of Treponema pallidum subsp. pertenue from Ghana, Africa: identical genome
sequences in samples isolated more than 7 years apart. PLoS Negl Trop Dis. 2017;11: e0005894. doi: 10.1371/journal.pntd.0005894.
Turner TB, Hollander DH. Biology of the treponematoses based on studies carried out at the International Treponematosis Laboratory Center of the Johns Hopkins University under the auspices
of the World Health Organization. Monogr Ser World Health Organ. 1957;35: 3-266.
Zobaníková M, Strouhal M, Mikalová L, Čejková D, Ambrožová L, Pospíšilová P, et al. Whole genome sequence of the Treponema Fribourg-Blanc: unspecified simian isolate is highly similar
to the yaws subspecies. PLoS Negl Trop Dis. 2013;7: e2172. doi: 10.1371/journal.pntd.0002172.
