# Supplementary material for: Complete genome sequences of two strains of Treponema pallidum subsp. pertenue from Indonesia: Modular structure of several treponemal genes
Source: PLoS Negl Trop Dis. 2018 Oct 10;12(10):e0006867. doi: 10.1371/journal.pntd.0006867 (PMC6197692; doi:10.1371/journal.pntd.0006867)
Supplement: S4 Table — tprK (TP0897) and TP0858 genes were excluded from the analysis. (XLSX) [file pntd.0006867.s004.xlsx]

## Sheet: S4_Table
S4 Table: Nucleotide differences between the TPE Kampung Dalan K363 and TPE Sei Geringging K403 genomes. tprK (TP0897) and TP0858 genes were excluded from the analysis.
TPE Kampung Dalan K363a		TPE Sei Geringging K403a		TPE Samoa Db		Gene/IGRc	Gene name	Protein function
CP024088.1		CP024089.1		CP002374.1
Position	Nucleotide	Position	Nucleotide	Position	Nucleotide
22613	C	22613	T	22612	C	TP0020		hypothetical protein (putative membrane protein)
156263	A	156261	G	155959	A	TP0134		hypothetical protein (putative outer membrane protein)
158176	A	158174	G	157872	G	TP0136		hypothetical protein (putative outer membrane protein)
191007	C	191005	T	190646	T	TP0170		nucleoside phosphorylase
249605	C	249603	T	249244	C	TP0241	rpoB	DNA-directed RNA polymerase subunit beta
252232	G	252230	A	251871	A	TP0242	rpoC	DNA-directed RNA polymerase subunit beta prime
253558	G	253556	A	253197	A
291234	T	291232	C	290873	C	TP0274	dctD	dCMP deaminase
316646	G	316643	A	316285	A	TP0302		sugar ABC superfamily ATP binding cassette transporter, membrane protein
323648	T	323645	C	323287	C	TP0306	rpsD	ribosomal protein S4
332525	C	332523	T	332164	C	TP0316	tprF	Treponema pallidum repeat protein F
332528	C	332526	G	332167	C
332530	C	332528	T	332169	C
387957	A	387953	G	387608	A	TP0363	cheA	chemotaxis protein CheA, sensor histidine kinase
464046	C	463922	A	464179	C	TP0435	nlpE	copper resistance lipoprotein NlpE, 17 kDa lipoprotein (tpp17)
492889	T	492768	C	493025	C	TP0462		hypothetical protein (putative lipoprotein)
494676	A	494555	G	494812	G	TP0465		hypothetical protein
495747	T	495626	C	495883	T	TP0466		hypothetical protein
513695	T	513406	C	513279	C	TP0481		hypothetical protein
523359	C	523070	T	522943	T	TP0488	mcp	methyl-accepting chemotaxis protein
593773	A	593484	G	593351	G	TP0548		hypothetical protein (putative membrane protein)
593789	G	593500	A	593367	A
593794	A	593505	G	593372	A
593797	G	593508	C	593375	A
594112	A	593823	G	593690	A
673365	C	673076	T	672943	C	TP0620	tprI	Treponema pallidum repeat protein I
673368	C	673079	G	672946	C
673370	C	673081	T	672948	C
673397	A	673108	G	672975	G
675369	T	675080	C	674947	T	TP0621	tprJ	Treponema pallidum repeat protein J
762383	C	762093	G	761961	C	TP0693		hypothetical protein (putative lipoprotein)
892699	T	892409	C	892277	T	TP0823	sorA	putative superoxide reductase
985857	T	985565	C	985432	T	TP0902		putative esterase/lipase
1015809	T	1015518	C	1015384	C	TP0933	murE	UDP-N-acetylmuramoyl-L-alanyl-D-glutamate--2,6-diaminopimelate ligase
1040827	C	1040536	T	1040402	C	IGR TP0957-TP0958
1052416	T	1052125	C	1051991	C	TP0967		hypothetical protein
1114139	G	1113839	A	1113705	A	TP1020	gatA	aspartyl/glutamyl-tRNA(Asn/Gln) amidotransferase subunit A
1122750	A	1122450	G	1122316	G	TP1028	uvrD	excision endonuclease subunit UvrD
391313-316	2x TG	391309-314	3x TG	390964-969	3x TG	IGR TP0366a-TP0367
1052420-437	2x TCCTCCCCC	1052129-137	1x TCCTCCCCC	1051995-1052003	1x TCCTCCCCC	TP0967		hypothetical protein
aadditionally, the TPE Kampung Dalan and TPE Sei Geringging genomes differ in 18 nucleotide positions in the TP0858 gene (encoding hypothetical protein, putative lipoprotein)
bČejková et al. 2012
caccording to the annotation of the Samoa D genome (CP002374.1; Čejková et al. 2012); IGR, intergenic region
References to S4 Table:
Čejková D, Zobaníková M, Chen L, Pospíšilová P, Strouhal M, Qin X, et al. Whole genome sequences of three Treponema pallidum ssp. pertenue strains: yaws and syphilis treponemes differ
in less than 0.2% of the genome sequence. PLoS Negl Trop Dis. 2012;6: e1471. doi: 10.1371/journal.pntd.0001471.
