# Supplementary material for: Complete genome sequences of two strains of Treponema pallidum subsp. pertenue from Indonesia: Modular structure of several treponemal genes
Source: PLoS Negl Trop Dis. 2018 Oct 10;12(10):e0006867. doi: 10.1371/journal.pntd.0006867 (PMC6197692; doi:10.1371/journal.pntd.0006867)
Supplement: S5 Table — Minor alleles with a frequency over 8% and coverage depth over 100x are shown. The tprK (TP0897) gene was excluded from the analysis. (XLSX) [file pntd.0006867.s005.xlsx]

## Sheet: S5_Table
S5 Table: Intrastrain heterogeneity found in the TPE Kampung Dalan K363 and TPE Sei Geringging K403 genomes. Minor alleles with a frequency over 8% and coverage depth over 100x are shown. tprK (TP0897) gene was excluded from the analysis.
	TPE Kampung Dalan K363						TPE Sei Geringging K403
Intrastrain heterogeneity coordinatea	SNVb	Depth coverage	A	C	G	T	SNV	Depth coverage	A	C	G	T	Gene	Gene name	Gene coordinatea	Protein function	nt position	aa position	aa change	Type of aa change
			Nc (%)	N (%)	N (%)	N (%)			N (%)	N (%)	N (%)	N (%)
387608	A	608	608 (100)	0	0	0	G/A	410	61 (14.9)	0	348	1	TP0363	cheA	385931-388369	chemotaxis protein CheA, sensor histidine kinase	1678	560	D/N	non-synonymous
476239	G/A	1260	107 (8.5)	0	1153	0	G	460	0	0	460 (100)	0	TP0448	upp	476191-477273	uracil phosphoribosyltransferase	49	17	D/N	non-synonymous
522943	C/T	626	0	539	0	87 (13.9)	T	367	0	0	0	367 (100)	TP0488	mcp	522387-524924	methyl-accepting chemotaxis protein	557	186	T/I	non-synonymous
1127296	C/T	396	0	349	0	47 (11.9)	G	323	0	323 (100)	0	0	TP1032		1127285-1127719	hypothetical protein	424	142	A/T	non-synonymous
acoordinates according to the TPE Samoa D genome (CP002374.1; Čejková et al. 2012)
bSNV, single nucleotide variant (major/minor allele)
cN = number of individual reads
References to S5 Table:
Čejková D, Zobaníková M, Chen L, Pospíšilová P, Strouhal M, Qin X, et al. Whole genome sequences of three Treponema pallidum ssp. pertenue strains: yaws
and syphilis treponemes differin less than 0.2% of the genome sequence. PLoS Negl Trop Dis. 2012;6: e1471. doi: 10.1371/journal.pntd.0001471.
