# Supplementary material for: Complete genome sequences of two strains of Treponema pallidum subsp. pertenue from Indonesia: Modular structure of several treponemal genes
Source: PLoS Negl Trop Dis. 2018 Oct 10;12(10):e0006867. doi: 10.1371/journal.pntd.0006867 (PMC6197692; doi:10.1371/journal.pntd.0006867)
Supplement: S6 Table — (XLSX) [file pntd.0006867.s006.xlsx]

## Sheet: S7_Table
S6 Table: Differences in G/C-homopolymeric tracts when comparing the TPE Kampung Dalan K363 and TPE Sei Geringging K403 genomes.
Positiona	G/C homopolymeric tract (≥8)	Kampung Dalan K363b (CP024088.1)	Sei Geringging K403b (CP024089.1)	Gene / IGRc	Gene function
49360	G	10	9	TP0040	mcp; methyl-accepting chemotaxis protein
94409	C	10	11	IGR TP0084-TP0085
121917	C	9	10	IGR TP0107-TP0108
148037	C	10	9	TP0126d	hypothetical protein (putative membrane protein)
153864	C	10	8	IGR TP0131-TP0133
294985	G	12	11	TP0279	bifunctional cytidylate kinase/ribosomal protein S1
328700	G	11	12	TP0312ad	hypothetical protein
373403	G	13	10	TP0347	hypothetical protein (putative membrane protein)
374141	G	9	10	IGR TP0347-TP0348
406570	C	9	10	IGR TP0379-TP0380
409299	C	13	10	IGR TP0381-TP0383
492462	C	7	10	TP0461a	hypothetical protein
676817	C	11	10	IGR TP0621-TP0622
937991	G	21	18	TP0859	hypothetical protein
945685	C	9	10	TP0865d	hypothetical protein (putative outer membrane protein)
1007066	C	9	10	TP0924ad	hypothetical protein
		∑ 16 out of 44 G/C-homopolymeric tract positions
acoordinates according to the Samoa D genome (CP002374.1; Čejková et al. 2012)
bin general, intrastrain variability in the length of G/C-homopolymeric tracts was identified in both genomes; the numbers correspond to the prevailing length of G/C regions
caccording to the annotation of the Samoa D genome (CP002374.1; Čejková et al. 2012); IGR, intergenic region
dgenes annotated as pseudogenes in the TPE Sei Geringging K403 genome
References to S6 Table:
Čejková D, Zobaníková M, Chen L, Pospíšilová P, Strouhal M, Qin X, et al. Whole genome sequences of three Treponema pallidum ssp. pertenue strains: yaws
and syphilis treponemes differin less than 0.2% of the genome sequence. PLoS Negl Trop Dis. 2012;6: e1471. doi: 10.1371/journal.pntd.0001471.
